# Supplementary material for: Trigonometric Bundling Disulfide Unit Starship Synergizes More Effectively to Promote Cellular Uptake
Source: Int J Mol Sci. 2024 Jul 9;25(14):7518. doi: 10.3390/ijms25147518 (PMC11277142; doi:10.3390/ijms25147518)
Supplement: Supplementary file 1 [file ijms-25-07518-s001.zip]

Archive with 1 entries (1 files):
- ijms-3042787-supplementary.pdf
